# Supplementary material for: In Vivo Detection of Circulating Cancer-Associated Fibroblasts in Breast Tumor Mouse Xenograft: Impact of Tumor Stroma and Chemotherapy
Source: Cancers (Basel). 2023 Feb 9;15(4):1127. doi: 10.3390/cancers15041127 (PMC9954095; doi:10.3390/cancers15041127)
Supplement: Supplementary file 1 [file cancers-15-01127-s001.zip]

Archive with 1 entries (1 files):
- cancers-2100724-supplementary.pdf
